# Supplementary material for: A maladaptive feedback mechanism between the extracellular matrix and cytoskeleton contributes to hypertrophic cardiomyopathy pathophysiology
Source: Commun Biol. 2023 Jan 3;6:4. doi: 10.1038/s42003-022-04278-9 (PMC9810744; doi:10.1038/s42003-022-04278-9)
Supplement: Supplementary file 3 — Supplementary Data [file 42003_2022_4278_MOESM3_ESM.xlsx]

## Sheet: AFM
Figure 1b		Figure 1c		Figure 5a				Supp Figure 1a
Soft	Stiff	Soft	Stiff	Soft - wt	Stiff - wt	Soft - cTnI-G203S	Stiff - cTnI-G203S	Soft	Stiff
14.7019	32.3054	3.08608	3.1388	7.10373	6.31899	11.5191	31.5154	5.69287	5.5779
11.5951	35.5336	0.312988	1.77543	15.0084	11.0752	25.4277	31.385	4.33728	2.32893
10.7093	39.4386	1.87536	4.78589	6.18341	10.4043	3.50358	1.85876	2.76581	4.28634
12.0226	37.8557	3.04305	4.27873	1.85365	7.70848	9.79429	7.31406	5.74477	2.18734
11.6254	33.5091	2.90109	3.80832	3.59888	4.75752	8.03039	18.9967	2.86239	5.10491
12.7439	31.2573	4.29848	2.5896	2.59952	2.25365	22.8218	35.6571	2.9106	3.12713
13.9842	35.051	1.24032	4.15058	1.8347	9.59386	27.4309	48.0673	2.33785	1.21675
11.2826	33.0282	1.93727	2.06443	1.10657	8.54589	6.83936	58.9326	2.95113	4.38415
11.9882	30.0317	2.7833	2.69165	2.828	7.38011	28.9257	1.35053	3.57657	16.3694
21.8449	52.7133	0.219781	3.46693	27.5104	3.3026	3.19083	8.51907	3.03139	6.21819
12.6174	37.4721	2.8287	4.25566	6.95761	6.46694	20.7477	50.084	2.1451	2.87679
9.5442	30.4939	1.32322	1.47418	10.8327	7.14405	33.5445	13.4421	4.35504	5.0289
12.667	34.0247	2.20144	8.77096	11.2752	14.3506	19.117	3.78017	4.37598	3.44406
13.2855	21.9958	0.727922	13.437	6.52197	17.2563	15.8828	17.3054	4.097	10.569
11.5576	29.5651	0.242967	1.94476	5.28045	8.44251	0.365364	30.9815	3.08244	4.81592
13.5912	33.583	5.51202	1.63869	21.4977	5.52778	19.2548	20.841	8.46867	3.67189
11.8259	34.276	1.95172	11.037	2.37866	17.5784	1.06529	9.30624	3.75767	3.22101
11.845	28.2052	1.51349	1.94839	11.5881	16.4797	23.4773	6.96283	1.67147	17.5197
10.9732	27.7838	2.73854	1.87262	6.20861	11.4355	12.7004	19.9296	6.672	2.45255
14.8456	36.2981	2.48057	2.12032	1.18801	5.8097	1.23644	5.64557	3.31536	5.40493
12.6972	35.4411	2.24987	3.18943	34.9453	15.9971	12.3174	10.514	3.80908	2.22993
9.30835	42.1257	1.14265	2.27174	16.2977	8.10058	1.26135	5.90702	3.73034	4.13047
14.8701	40.6892	0.392003	1.60806	14.9343	30.8749	3.52697	10.682	2.63932	4.9627
12.2949	34.5086	0.96607	1.60021	16.3227	3.11803	26.7565	5.54492	2.25721	2.52694
12.2024	32.4589	0.950655	6.11419	0.909671	15.6979	2.01548	7.80534	1.58099	3.27991
12.9563	34.2984	0.7551	1.42661	16.9395	4.15531	52.6071	4.50667	1.69474	3.60652
13.2774	38.3761	1.07014	7.06001	10.9403	10.0672	6.34837	7.73965	2.02909	3.79366
11.8987	35.0263	0.936856	1.48256	11.8933	20.9945	6.58297	15.8319	3.01325	3.41685
19.8296	33.8909	0.785801	3.35722	2.00628	5.25658	12.8777	15.3441	1.48147	3.12112
9.58386	44.9938	0.889659	2.56402	2.15029	10.299	22.1796	3.50242	2.32412	3.87877
7.78313	31.1522	0.80894	3.33261	22.8174	8.42493	13.6206	4.86324	1.26195	6.60876
11.5889	21.7809	0.916418	5.40194	13.9947	9.84377	10.3081	3.52367	2.75897	2.65076
15.1188	28.989	1.12676	1.87393	14.8485	4.449	13.5465	4.48884	1.64578	2.12717
12.2223	32.7752	0.826436	3.44868	5.59327	19.8432	33.8317	9.64651	1.48207	2.64523
11.9095	38.5659	0.538818	4.14908	7.5767	11.5902	0.275333	2.1798	2.84858	3.38993
9.80887	31.8257	1.04468	2.40553	16.5656	19.6413	27.3034	5.53104	1.14986	3.39012
11.4381	27.8811	1.15856	14.2849	9.59072	27.9096	22.4025	8.27996	2.282	4.13959
	36.9969	0.306721	2.05052	35.3904	4.89854	29.5424	7.67991	3.50512	2.39607
		8.73937	10.6891	7.25343	10.8549	17.8183	28.6135	4.69209	2.89196
		2.5934	2.17179	23.5238	1.31641	12.1335	10.1531	1.96491	4.02267
		1.60361	4.02995	11.904	15.0282	11.397	11.1947	1.75389	2.9209
			1.83923	29.7134	3.62339	11.8585	7.94593	2.87843	2.39524
			2.79553	4.96209	2.6916	2.95722	14.0681	3.20108	14.828
			2.12738	3.48304	15.4232	1.40346	34.322	2.30686	2.80845
			2.33152	26.5938	9.5801	8.22634	31.6657	3.03431	8.57843
			7.21089	21.3346	27.5198	11.9501	15.335	3.18866	4.06778
			6.05253	4.8351	5.53281	5.76711	6.6583	1.42372	9.08258
			0.860249	0.457669	71.2123	7.35137	13.9269	3.40691	2.29015
			5.42226	32.7782	32.3071	14.5713	10.4373	2.85282	13.3711
			1.65362	3.99796	79.8867	14.4129	4.39457	7.09955	4.22965
				8.44179	6.90081	14.9414	15.1397	4.84253	9.965
				6.98685	3.93424	5.4417	7.88675	1.2391	10.9835
				14.4165	2.97081	10.1249	12.3648	2.39857	8.35104
				2.90957	4.0256	6.99097	6.91652	2.13119	3.20883
				3.60961	3.10385	9.16969	7.92216	3.26395	3.74091
				30.8484	3.83273	8.77894	34.8512	2.58408	4.00177
				5.14773	24.2855	12.0473	18.8554	1.19554	1.94784
				0.790082	4.2517	0.397388	10.4986	1.59458	8.5842
				6.10265	55.8091	0.584874	14.7327	2.56629	16.6027
				6.83236	18.8056	2.21467	3.6613	4.07523	6.53767
				8.7962	13.2755	7.6067	22.7489	8.90567	2.9891
				5.37598	119.747	9.97528	10.0511	1.33834	3.73548
				14.2819	3.7332	11.6741	27.9473	4.03989	3.12718
				2.09678	16.4556	4.44178	55.7732	4.55228	3.48456
				11.1611	10.6642	5.2338	23.4267	1.16654	5.67768
				8.33557	8.3405	7.96105	32.3701	10.1604	3.22214
				34.9705	24.2638	13.7808	17.4023	3.08497	5.12087
				1.2983	20.3478	12.2512	16.1232	3.03134	7.76848
				12.8343	11.5701	7.85582	4.41451	3.40654	3.68076
				0.15449	26.1592	3.83273	43.1548	0.340569	6.0261
				20.4729	4.90776	1.46967	9.31829	6.92362	3.69774
				10.1603	6.13755	1.11597	16.555	1.5641	5.96294
				7.7378	9.9294	14.1759	9.43279	1.27541
				4.7949	16.1452	24.6317	24.7289
				6.75398	4.63993	5.19791	4.52963
				10.2437	7.05333	2.72543	36.1414
				7.18406	12.4404	22.2021	9.49351
				17.8353	7.81062	16.2777	22.8994
				4.06135	13.8703	7.99959	4.36728
				12.2271	12.8627	16.0748	7.11693
				1.8268	4.28466	15.2492	30.3834
				0.642451	4.22909	10.0202	8.9511
				6.48464	12.5906	1.06899	4.46706
				3.39199	6.70426	0.946302	9.45735
				3.46894	5.64364	3.96635	12.3607
				0.89582	11.1539	6.56701	15.4161
				1.72848	4.95183	17.0452	28.6249
				0.189281	7.28441	15.0022	3.66289
				1.11054	3.51261	0.229403	3.37654
				3.43827	3.2653	15.1005	13.78
				34.6009	10.1415	5.98818	11.8001
				0.596318	9.44561	6.60979	9.53136
				8.72723	5.78182	10.0832	9.64666
				5.95019	21.3335	14.3402	8.73693
				5.09855	19.8889	16.6618	7.3031
				4.41426	15.0234	5.69498	7.4654
				0.0707201	4.5034	5.17493	9.37868
				3.72087	15.6419	1.73887	23.967
				6.83427	1.25184	12.902	19.041
				4.56435	3.05234	21.9096	23.1241
				1.01877	1.90722	6.54429	7.6368
				10.1758	8.4241	13.8992	13.0024
				0.581603	19.7608	5.83499	3.82274
				0.362575	10.0839	13.8077	6.05027
				4.43215	28.8065	2.58731	2.67393
				9.0943	13.8367	4.70799	6.87452
				3.26103	13.4252	12.3002	10.8482
				0.0866771	6.53089	4.84752	3.1622
				3.35559	12.6462	2.98889	8.3005
				0.218038	3.38036	11.8752	24.4962
				0.536626	12.4519	20.699	7.42305
				29.2133	1.96507	3.41377	9.12458
				23.2805	9.62535	11.8088	23.6421
				20.3983	66.2554	10.8279	4.46923
				40.6021	7.66011	4.40775	10.8726
				0.192096	1.24255	10.4898	22.3868
				31.6338	10.3631	11.9147	15.2418
				10.5806	6.60809	18.664	6.1199
				5.26095	7.5768	0.369495	4.69457
				0.419844	19.6496	6.41858	17.1313
				4.20659	12.2015	4.16999	2.72753
				1.59044	23.7022	2.00631	4.85176
				5.51666	1.93211	13.7683	31.0934
				4.03195	54.4311	1.20727	5.53906
				5.34985	4.65537	4.13847	7.42236
				2.67192	2.51968	9.42304	1.61961
				5.85999	3.46349	12.948	44.34
				0.429696	5.79077	1.47199	56.864
				5.68458	8.77524	11.4258	5.28465
				1.54421	1.30547	0.84908	19.0755
				4.31342	3.3892	13.0371	42.723
				14.1134	13.1071	18.1736	7.95947
				6.13922	4.63274	7.01005	11.5809
				0.328344	13.0395	4.07707	6.32759
				20.4808	1.41011	3.21635	10.1636
				0.172388	6.2209	2.18035	1.46385
				1.12086	13.6733	1.39559	4.43337
				9.64027	4.4703	1.35065	9.28467
				1.34393	2.10946	2.21475	18.3282
				1.3552	28.7591	11.8184	9.50962
				0.7774	2.66401	10.6037	24.2466
				5.34917	20.0622	1.86448	14.0143
				0.702731	12.4656	10.6991	7.24667
				0.513294	1.43456	7.76343	24.9467
				12.4436	29.6495	7.71912	16.6989
				0.7751	1.35694	4.23908	13.8702
				5.68662	1.43723	0.0371681	35.363
				18.4031	1.99106	4.7904	16.0141
				14.1122	18.597	1.83406	38.2949
				0.132147	4.91307	12.4406
				0.777217	3.54316	0.549009
				0.487741	3.71846	14.1441
				1.14915	6.75951	3.80225
				0.479335	3.46042	17.8789
				0.414373	6.70335	0.573365
				1.26964	8.38025	2.45301
				11.6929	2.66502	17.2637
				6.63478	1.9167	2.84921
				5.41168	1.82538	12.7475
				16.7851	1.32239
				12.9604	3.49715
				15.7151	1.81748
				4.78407	1.96566
					6.10613
					1.76675
					4.40647
					8.57964
					4.77473
					3.73855
					2.42243
					6.48521
					8.36493
					3.23806
					5.37898
					3.64806
					2.54602
					4.7016
					4.61586
					1.98108
					10.0801
					12.576
					6.71307
					4.30512
					2.31797
					1.73297
					2.0545
					2.34906
					1.47806
					10.8395
					2.2531
					3.60021
					17.556
					9.15009
					1.52547
					2.34835
					12.4028
					10.2975
					18.0644

## Sheet: Confocal
Figure 1e		Figure 1g		Figure 1i		Figure 5c		Figure 5e		Figure 5g		Supp Figure 1c		Supp Figure 1e
Soft	Stiff	Soft	Stiff	Soft	Stiff	Stiff	Soft	Stiff	Soft	Stiff	Soft	Soft	Stiff	Soft	Stiff
0.74	1.96	1.2	0.98	1.36068	1.18984	1.90757	1.04215	0.957498	1.42299	0.925663	0.617955	0.9732	1.3065	0.6815	0.4622
0.55	1.67	1.69	2.7	0.664208	1.52959	0.903937	0.462386	0.696875	0.613475	0.642516	0.489003	0.5406	1.7758	0.9324	1.0108
0.51	2.12	0.8	0.71	0.0147399	0.923329	0.718623	0.631514	0.510909	0.667673	1.02209	0.585486	0.9522	1.82	0.5017	0.6446
0.57	1.93	0.4	0.63	1.73048	0.371565	0.95009	0.650742	0.312422	0.440206	0.873695	0.621725	1.1301	1.5694	0.7076	0.5576
2.2	1.18	2.4	1.29	0.397178	1.85543	1.30954	0.410908	0.504263	0.562238	0.659267	0.990333	1.151	1.2397	0.8691	0.7121
0.16	0.87	1.43	0.84	0.64212	0.856381	0.385015	0.992901	0.33948	0.571227	1.05042	0.488799	1.3424	2.4	0.897	0.7459
0.65	0.64	2.05	1.81	1.3912	1.89801	1.11066	0.642515	0.589048	0.525124	0.65877	0.704269	0.7811	1.3479	0.6342	0.7335
0.14	0.69	0.71	1.62	0.921339	1.69886	0.546204	1.6226	0.661111	0.728699	0.448679	1.04192	1.0379	0.6987	0.7497	0.4918
0.38	0.69	0.1	1.36	0.615867	0.956418	0.252889	1.88809	0.709955	0.335343	0.824274	1.05185	1.1835	0.8534	0.7658	1.0986
0.37	1.14	0.66	1.95	1.21915	1.6911	0.474745	1.15271	0.449524	0.400806	0.529919	0.92546	0.5873	1.9075	1.0996	0.7346
0.19	1.39	0.69	1.44	0.633384	1.59445	0.896125	0.666118	3.6548	2.85553	0.472535	0.990796	2.6856	2.0488	0.6294	1.4326
0.93	0.89	0.75	1.95	0.465652	1.19389	0.558735	1.40009	2.73242	1.5686	0.670831	1.12205	1.6556	1.1782	0.9795	0.722
0.09	0.63	2.04	0.61	0.473331	1.30999	0.84191	1.49003	1.89697	1.66091	1.54424	0.530807	1.8259	0.3743	0.9003	2.94
1.45	0.38	0.95	0.98	0.921837	1.73986	0.536561	1.67173	4.34642	3.39517	1.28054	0.390042	1.3233	1.15	1.2719	1.001
1.11	1.1	1.32	1.25	0.794276	1.23024	2.62007	0.240147	0.972399	0.690067	1.34385	0.837012	1.0647	0.3768	1.062	0.737
1.19	0.2	1.09	2.07	0.654005	0.697816	0.812275	4.21933	1.94604	1.28408	1.26425	1.59	1.9599	0.4216	1.1491	2.1481
0.67	0.35	1.95	1.18	0.754031	1.91458	1.15498	3.8292	2.20168	1.84512	1.25806	0.931136	1.3834	1.191	1.3543	1.672
0.88	1.19	0.68	2.01	0.521898	1.69149	1.05464	0.641654	1.26649	0.806725	1.02951	1.16723	0.9214	0.7267	1.0631	1.9677
1.21	1.08	0.88	1.79	1.15723	0.904634	1.50446	0.632069	0.862318	0.876593	0.686717	0.733484	1.6069	0.3465	0.9221	1.557
1.02	1	1.04	1.2	0.813518	0.895858	0.664154	1.06922	0.744702	0.927348	2.21377	0.966403	1.3201	2.7873	0.9282	1.2771
1.06	0.97	0.81	0.75	0.963349	1.41816	1.22344	0.398264	0.508156	2.00564	1.10021	0.619951	0.4921	0.8233	1.2603	2.6513
0.98	2.26	1.08	1.4	0.787911	1.22557	0.325668	0.354519	0.273434	0.915805	1.18628	0.944233	1.0568	1.3079	1.0474	1.6618
0.99	1.62	0.35	1.43	0.741019	1.38626	0.909275	1.36699	0.537247	1.01938	0.735649	0.421146	0.9092	0.9959	0.6171	1.4509
0.93	0.77	0.94	1.79	1.56032	1.67954	0.0773322	1.15093	0.283653	0.802319	1.88316	0.938943	0.8363	1.3793	0.6683	1.6173
0.53	0.82	1.21	1.61	0.56152	2.08157	0.136852	0.787652	0.329505	0.567444	0.963566	0.166403	3.1767	1.6264	0.9979	1.523
0.41	0.13	1.25	1	0.906975	2.46129	0.272691	1.16425	0.39867	0.895889	0.774876	0.814241	0.5032	1.0885	0.6572	2.0402
1.03	1.03	0.43	2.12	1.05885	3.26138	0.10802	0.252831	0.39449	1.24962	1.53504	0.396058	1.0341	1.7691	1.274	1.888
0.83	0.53	0.77	1.64	0.741673	1.19506	0.152062	0.450218	0.381206	0.857246	0.734071	1.08826	0.6447	0.6654	1.1672	2.1272
0.26	1.22	1.01	1.85	1.15768	1.06498	0.311242	1.12017	0.557212	1.77817	1.05237	1.42175	1.3791	1.4731	1.0688	1.3956
0.65	0.45	1.12	1.55	1.5613	1.65061	0.518309	0.347	0.829241	1.14375	1.49747	1.09588	0.8999	3.6285	1.105	2.0402
0.73	0.52	0.54	1.25	2.26838	1.44834	0.249866	2.10813	0.609509	1.26535	0.91563	0.793683	0.827	1.3917	1.1101	2.7493
0.94	0.54	0.41	2.06	1.13559	1.96729	0.739936	0.572013	0.531538	1.42722	2.14147	0.764055	1.2314	1.8269	1.3435	1.5779
0.78	0.73	0.43	1.59	1.02255	1.70886	0.444115	0.188375	0.386489	1.80639	0.830723	1.01117	1.0716	1.6911	1.0096	2.9577
0.84	0.95	0.22	0.52	0.727287	5.22657	0.353887	0.244796	0.586093	1.13306	0.840791	1.03532	0.611	1.5665	0.888	1.0001
1.16	1.89	0.08	1.43	0.67759	1.45757	0.416163	0.0753424	0.660604	0.627033	0.855166	0.627913	0.7834	1.6102	1.1846	0.1944
1.25	1.59	0.49	2	0.642038	3.11757	0.569029	0.41953	0.587634	2.1674	0.899863	0.79576	0.9183	1.153	0.9912	1.2247
2.29	1.21	0.51	1.82	0.441184	1.88225	0.549188	0.201117	0.712582	1.94241	1.38284	0.430221	1.1863	2.0825	1.355	1.5528
1.2	0.96	0.97	1.8	2.71647	2.18274	0.265382	0.223559	0.651831	1.2154	1.084	1.75171	1.7171	0.9011	0.8583	1.7143
1.01	0.86	0.33	1.07	0.493101	2.01216	0.703815	1.01714	0.943628	1.50416	1.28168	0.991103	0.973	1.4863	0.8118	1.0403
0.95	0.69	0.58	1.6	0.460577	1.85964	0.782534	1.68805	0.948908	1.93547	1.25205	1.00181	1.0783	0.9362	0.878	0.7273
0.94	0.76	0.69	0.47	0.598243	0.853419	0.97507	0.242557	0.719345	0.913843	0.993227	0.67078	1.6252	2.0817	0.7372	0.7935
0.38	0.61	0.55	0.44	1.44022	1.48189	0.541918	0.357503	0.610611	1.19975	0.777862	0.83346	1.1916	0.5996	0.9927	0.8644
0.44	0.47	0.64	1.1	0.677899	2.13237	1.70081	1.62384	0.662518	1.41273	0.933294	0.969193	1.6938	2.6742	1.0265	0.6139
0.99	1.01	0.54	2.05	1.05854	2.28577	0.201462	1.87564	0.87654	1.20588	1.37293	0.991528	1.3528	1.2498	1.2815	0.6925
0.84	0.9	0.27	1.59	1.05854	1.28203	1.12554	1.62101	1.24352	1.91225	1.2403	0.848487	0.8158	1.2541	0.7069	0.8351
0.8	1.11	0.65	1.73	1.86693	2.15005	0.64969	0.355877	1.26277	4.22583	1.05542	0.756371	0.9484	2.4148	1.0739	1.4086
0.85	0.99	0.51	2.06	1.78158	1.9046	0.354251	0.434683	1.00658	3.97753	1.31802	0.909334	2.875	0.8248	0.7844	0.9702
1.39	0.74	1.22	1.98	1.3319	1.28315	0.723081	0.588122	1.35938	0.821476	1.22228	0.597378	1.2896	0.6776	0.8259	0.7308
1.38	0.73	1.03	1.95	1.1392	0.796234	0.641865	0.884192	1.33454	0.900974	0.771931	1.45761	0.6806	1.8105	1.19	1.787
1.09	0.56	1.3	1	1.22607	0.668918	1.19291	0.633006	1.48305	0.926505	0.842066	0.986999	0.1021	1.6242	1.1859	1.238
0.97	0.42	1.09	1.27	1.98321	0.934776	0.438911	2.01538	1.5415	2.52314	1.6113	1.17096	0.3282	1.9688	0.5547	0.8997
0.6	0.75	0.92	1.48	1.07089	1.20152	0.541631	1.25792	1.6963	1.58319	1.19351	0.982529	0.3697	2.5352	0.6165	0.9351
0.75	0.86	0.69	0.62	0.599488	1.09264	1.42142	1.49504	1.52246	0.948455	1.14861	0.867561	0.4149	1.1741	0.8686	1.4382
1.45	1.95	0.35	0.75	1.93007	1.57046	1.59587	0.912298	1.05621	0.771972	1.42424	0.548213	0.1784	1.2452	0.6526	1.9641
0.52	3.36	0	1.06	0.352996	0.930527	0.885933	1.14064	2.00003	0.866343	1.24439	0.612682	0.1594	4.0863	0.3568	1.6168
0.52	1.9	1.27	0.49	0.363322	2.34761	0.821573	1.65499	1.84529	1.21583	0.89124	1.11202	0.3201	2.5179	0.5487	1.7607
0.62	1.39	1.14	1.93	1.18312	1.52589	0.85249	0.932769	1.68465	1.18785	1.52136	1.13609	0.2154	2.279	0.7367	0.8588
0.47	1.49	0.11	0.92	1.24336	1.5181	0.458961	1.49355	0.52163	1.39417	2.43691	1.41105	0.1853	1.2109	0.4013	0.9495
0.73	1.19	0.69	0.89	1.48975	1.20359	1.9466	0.390411	1.49551	0.465467	1.75606	1.16036	0.9216	1.7451	0.2942	0.7472
1.12	2.05	0.46	0.57	1.96755	0.722976	0.427164	0.412987	0.867975	0.725587	2.41358	0.610441	0.907	0.4438	0.3285	2.22
0.99	1.51	0.83	2.03	1.30871	0.641181	0.670218	1.12838	0.99914	1.37105	0.962445	0.904523	0.1588	1.058	0.4536	0.9875
0.35	1.25	1.21	0.83	2.61319	1.90755	1.40508	0.7114	2.34342	1.63134	1.85292	1.19257	0.35	1.8272	0.2013	0.8457
0.85	1.82	1.49	2.11	1.40701	1.09521	2.39492	0.855437	1.04939	1.06544	2.1451	1.03535	0.585	4.3258	0.258	0.936
1.27	1.5	0.71	0.69	1.48854	1.84735	0.8298	1.02884	0.94941	1.43888	0.810095	0.417793	0.3806	4.4569	0.3699	1.2212
0.85	0.86	0.6	0.37	0.926632	0.158444	1.97545	0.746479	0.926309	0.769151	0.42954	0.987013	0.8286	1.5633	1.014	2.2134
0.75	2.08	0.61	0.46	0.298377	0.986937	1.76561	0.415493	1.34048	0.859926	0.581397	1.55359	1.8637	1.6303	0.6108	1.3001
1.06	2.18	1.16	0.15	1.0408	0.91406	0.418535	1.84453	0.482434	0.686434	0.411706	0.601556	1.3103	0.6478	1.1626	1.3515
1.17	1.69	1.04	0.64	1.42937	1.00661	0.698132	0.239611	0.74502	0.680629	0.84801	0.87655	0.8946	0.6922	0.8446	1.1642
1.04	1.97	1.1	1.12	0.181802	0.674256	0.956435	1.03936	0.424979	1.45654	0.180201	1.69176	0.2548	1.8304	0.546	1.2079
0.06	1.79	2.03	0.13	0.0422393	0.891658	0.119786	0.148006	1.18461	0.889098	0.327165	1.60599	0.2495	1.9073	0.7874	1.0545
1.13	1.21	1.54	0.4	0.233595	1.85834	0.364238	1.00507	0.689283	0.895968	0.329601	1.16199	0.9115	2.1268	0.2839	1.3056
0.9	1.08	1.05	0.5	0.227398	1.49932	0.52579	0.878338	1.66749	0.88611	0.919009	2.22884	1.0316	1.6412	0.8152	1.4167
0.88	1.05	1.26	0.57	0.399401	0.924097	1.88316	1.00415	2.20446	1.22855	0.660121	0.925774	1.26	0.9108	1.5882	1.2114
0.94	1	2.24	0.39	1.59146	0.521971	0.410327	1.27791	1.07092	1.33681	0.870909	1.42541	1.6589	1.0728	0.3471	1.1154
0.76	1.52	2.7	0.73	0.582098	0.744089	0.276	1.72832	0.789391	1.24197	0.554451	0.297003	0.6108	1.2636	0.2487	1.2941
0.58	1.3	1.2	0.16	1.62862	1.0479	0.427087	0.966365	0.966078	0.97244	0.86385	1.0459	0.9624	2.6408	0.253	1.9444
0.65	1.44	2.62	0.21	0.773539	0.0940953	2.13289	1.94075	1.24475	0.928443	1.17432	0.882681	2.0299	1.7963	0.371	1.4111
0.93	1.85	1.18	0.6	0.588431	1.08067	1.25683	0.479796	0.881681	0.867981	1.68395	0.737067	0.4291	2.0988	0.1842	1.3562
0.9	1.3	1.44	0.47	0.488156	1.32838	0.924332	0.329953	1.12599	0.389559	1.05083	1.093	1.0458	2.861	0.2151	1.407
0.46	1.02	1.3	0.5	1.61627	1.23407	1.0414	0.916315	0.295598	0.476356	0.699152	0.406623	0.7472	1.3737	0.1649	2.1586
0.65	1.11	1.4	0.47		0.779337	0.787097	0.21671	0.45331	0.419271	0.638775	0.463453	1.9321	1.4478	0.8571	1.642
1.4	1.24	1.06	1.13		0.85352	1.27952	0.406329	0.483888	0.737924	1.41775	1.71472	2.6083	2.1166	1.1362	1.5349
1.01	1.04	1.44	0.47		1.6116	2.08699	0.364219	0.7552	0.770911	1.16189	1.3993	3.1655	1.2641	0.6468	1.3633
0.42	1.01	1.89	1.37			0.811184	0.271562	1.01379	0.233732	1.11373	1.14051	0.6612	1.736	0.8426	0.8298
0.5	0.98	2.08	0.87			0.911188	0.0952781	0.842922	0.271383	0.860149	1.27753	1.5109	1.7102	0.9928	1.1825
0.59	0.98	0.52	1.09			0.316656	2.05973	0.280616	0.873154	1.33834	1.33657	1.6944	2.0076	0.7309	1.1283
0.48	2.29	1.38	0.91			0.801216	0.466978	0.609085	0.848521	1.03611	1.12899	1.125	2.3452	0.9007	0.9657
1.32	2.25	0.98	1.11			1.03446	1.32695	0.784867	0.927671	0.356748	1.4408	1.5955	1.9662	1.0941	1.3742
1.04	1.11	0.66	1.09			1.02939	1.4369	0.599939	1.67993	0.618955	1.02048	1.7531	1.8306	1.0597	1.3667
1.34	0.93	0.63	0.9			1.2112	2.59964	0.797761	0.689961	1.22721	1.90709	2.4627	2.3708	1.7315	0.8139
1.15	0.51	0.81	0.32			1.09853	1.46623	0.674153	1.13662	0.902657	0.966672	1.8998	2.5263	0.7335	1.4025
0.39	0.68	1.16	0.79			1.22857	1.66302	0.642855	0.827746	0.83434	0.179201	1.2525	1.4571	1.1209	1.5436
1.04	0.71	0.6	0.74			1.75972	1.61104	0.426733	1.34863	0.700432	0.375668	1.505	2.3143	1.7977	0.8173
0.4	1.36	1.18	1.55			0.994107	1.60546	0.737656	0.891831	0.0529358	1.05654	2.3379	2.4544	0.9047	2.0415
0.47	1.78	0.77	0.72			1.70406	1.10538	0.522397	0.755488	1.09354	0.420702	2.2766	1.5754	1.2365	1.6084
0.38	2.03	1.02	0.93			1.01079	1.60475	0.877975	1.58455	1.0481	0.432664	0.617	0.5446	0.9242	1.2064
0.7	1.62	0.4	1.26			0.919606	1.68174	0.871457	1.70835	1.0086	1.46125	0.8948	2.9193	1.287	1.5569
0.91	1.28	0.59	1.34			1.10618	1.88069	1.69179	1.34602	1.41414	0.580787	0.7927	0.9888	1.4068	1.5242
1.28	1.71	0.72	0.93			1.72811	0.405066	1.36373	0.269339	1.34305	0.647009	0.213	1.6063	1.0309	1.3692
0.6	1.32	0.93	1.08			1.22121	0.964892	1.36292	0.790322	1.18689	0.445761	0.3323	1.326	0.7314	2.3114
0.18	2.15	2.22	1.49			0.946659	1.67192	1.0509	0.645725	0.383711	0.258987	0.7383	2.0387	1.0115	1.2683
0.61	1.64	1.42	1.68			0.275962	0.967456	0.617152	0.691666	0.555841	1.45383	0.682	1.5133	1.5514	1.3625
0.47	1.94	1.53	1.13			0.474697	0.98653	1.6546	0.689714	0.408038	0.193622	0.5387	1.923	1.6661	1.0518
1.59	1.88	1.45	1.83			1.60207	1.12641	0.869578	0.944883	0.417274	0.0582454	0.6784	1.8121	1.1872	0.7412
0.48	0.41	1.64	1.06			1.08433	0.712099	1.29504	0.412938	0.521811	0.76639	1.385	2.5817	1.0326	2.4627
1.3	0.32	1.27	1.42			0.745886	1.396	0.653835	1.07728	0.360698	0.116061	0.6145	2.28	1.1982	1.2014
1.46	1.28	0.21	1.01			0.868121	1.23106	0.7942	0.496622	0.277026	0.180558	0.5587	2.56	0.9542	1.2693
0.89	1.42	2.04	1.09			1.51083	1.54687	1.44309	1.76148	0.435131	0.258509	0.8987	4.0755	1.0113	0.898
0.8	1.61	1.04	0.75			1.21524	2.88716	0.980114	1.32845	0.370575	0.715852	0.7633	3.4481	0.9659	1.262
0.63	1.92	1.33	0.45			0.700811	0.950658	1.3514	1.25276	0.22854	0.847038	0.6252	1.1023	1.7198	1.1443
0.82	1.67	0.5	0.93			1.39933	1.24833	1.03208	0.767574	0.382457	0.308925	0.5894	0.5034	1.1117	2.0821
0.48	1.2	1.59	0.44			0.37566	1.68229	1.75421	1.06925	0.384265	0.604484	1.366	1.2799	1.834	1.5485
0.41	1.47	0.56	0.85			0.551408	0.584736	1.5884	0.724678	0.29698	0.585774	2.8904	1.3491	1.3136	2.3063
0.86	1.59	1.13	0.43			0.580948	0.618122	1.67612	0.807719	0.500253	0.492499	2.5312	1.629	1.0566	1.2746
0.65	1.73	2.24	0.96			1.62401	0.78327	1.63862	0.551417	0.648251	0.559738	0.6779	3.5964	1.0564	1.2721
0.17	1.79	0.67	0.82			0.860526	1.63017	1.65846	0.624085	0.537765	0.725848	1.3546	4.2647	0.4429	1.3376
0.71	2.38	1.68	1.06			0.456512	0.969311	1.50605	0.546221	0.608277	0.502436	1.3427	1.6016	0.9637	1.1986
0.95	1.09	1.73	0.42			2.14395	0.910404	0.42042	0.852258	0.896289	0.494467	0.9691	2.589	0.9348	1.8499
1.52	2.06	1.09	0.81			1.00425	0.38138	0.46557	0.513629	0.856924	0.440109	0.9878	1.4358	0.7159	1.3674
1.57	2.67	2.4	1.49			1.34658	0.907591	0.710103	1.00647	1.04271	0.701449	0.7827	1.6495	1.8949	1.4348
1.82	2.14	2.28	1.56			0.379658	0.639205	0.326123	0.657764	1.46349	0.426142	2.0969	1.4977	1.3981	1.0515
0.92	0.9	1.2	0.06			0.916526	0.546146	0.652352	1.14521	1.43159	0.489806	0.9451	1.302	0.815	1.2881
0.81	0.78	1.39	0.87			0.30776	1.16723	0.378968	0.600693	1.57081	0.497382	0.834	1.6877	0.5728	1.4434
0.25	1.26	1.12	0.56			0.582823	0.897719	0.511803	0.465934	0.861614	0.395285	0.5494	1.5878	0.6203	1.1842
0.4	0.58	1.5	0.75			0.913407	1.24342	0.64792	0.542727	1.27084	0.465908	1.0531	0.3721	1.0101	1.4345
0.42	0.98	0.8	0.44			1.54859	0.592083	0.828582	0.3372	0.886124	0.309071	1.3328	1.8405	0.6065	1.978
0.44	0.57	0.66	0.52			0.821745	0.711372	0.421501	0.338297	1.3235	0.375676	1.727	1.5821	0.9188	1.1262
0.62	0.88	1.14	1.43			0.72354	1.17414	0.544838	0.526536	1.34591		1.5426	1.6765	1.1919	1.5747
0.38	0.82	1.06	0.53			0.509757	0.660155	0.498192	0.328887	1.1177		1.3371	4.0408	0.5083	1.6976
0.36	1.17	0.19	1.97			1.26825	1.04831	1.30517	0.158754	1.37164		1.2464	2.3401	1.0659	1.5017
0.51	1.97	1.4	0.37			0.99669	1.40522	0.582132	0.501708	1.0384		1.0662	1.285	1.6859	1.2591
0.64	1.4	1.06	1.05			0.571898	1.04955	0.726373	0.285951	1.01504		1.9841	1.4472	1.128	1.0828
0.83	0.83	0.9	2.7			0.604174	0.857733	0.464386	0.279907	2.53807		2.1803	1.2726	1.1338	2.3982
0.71	0.52	0.5	0.64			1.10282	1.19373	0.903431	0.186953	1.42835		2.3162	2.4158	1.3944	1.1558
0.52	3.02	0.12	1.6			0.296491	0.387828	0.432416	0.192672			2.3539	1.8554	2.3941	1.0816
0.64	1.02	0.99	0.8			0.527033	0.550317	0.616576	0.135151			1.7206	1.6308	0.8463	1.9169
0.66	0.89	0.21	0.85			0.240606	1.06484	0.43237	0.41081			1.6743	2.3678	1.2939	0.5686
1	1.38	0.14	1.23			0.466327	0.397158	0.806864	0.192791			1.7279	1.6877	1.3524	1.5389
0.88	1.29	0.42	0.8			0.635742	1.03578	0.656482	0.122994			0.4867	1.5261	0.7442	2.0662
0.66	0.55	0.51	1.23			0.330355	0.513832	0.380459	0.153688			0.8189	1.5899	1.2858	2.9575
0.21	0.42	0.25	0.8			0.612152	0.616725	0.487571	0.306603			1.5743	1.2995	0.9169	2.2484
1.17	0.64	0.96	0.7			0.698955	0.599353	0.692919	0.448775			0.7347	0.3225	1.4545	1.915
1.33	0.6	0.17	1.02			1.20571	0.475817	0.644397	0.260079			2.7009	4.4495	1.0797	2.2265
1.22	0.95	0.19	1.06			0.652464	0.833244	0.714717	0.385623			1.653	1.8057	1.024	1.8606
0.17	0.97	0.32	1.65			0.598645	0.858383	0.906316	0.291096			0.5975	2.596	0.5017	0.8112
1.37	0.28	2	1.22			0.67328	0.770203	0.343166	0.46897			0.8944	3.3787	0.3873	2.6184
1.76	1.05	2.01	1.3			0.620245		0.849951				0.3374	0.6723	0.6106	1.1999
1.12	0.86	1.31	0.43			1.13461		0.42719				0.9736	1.4919	0.2489	0.875
1.03	0.36	0.78	1.11			0.997914		0.529153				0.4697	2.4051	0.8737	1.1779
0.77	0.42	0.58	1.25			1.04697		0.679452				0.4582	3.2295	0.5759	0.9524
0.92	1.43	0.24	0.68			0.643625		0.777938				0.183	1.5445	0.6901	1.7878
1.11	0.9	0.08	1.24			0.778806		1.13959				0.2845	3.188	0.5051	1.1057
1.03	0.54	0.84	1.31			1.32859		0.556146				0.3737	2.0777	0.3682	1.7073
0.89	0.69	2.34	1.81			0.813939		0.663311				0.3152	1.1311	0.4114	1.6438
1	0.81	1.31	0.71			0.613855		0.232546				0.2052	1.1909	0.8388	1.579
0.99	0.85	0.76	2.09			2.53622		0.593245				0.2268	1.328	0.8573	2.0433
1	1.2	0.33	1.26			4.90558		0.659031				0.5505	2.0594	1.0904	2.0796
2.38	1.32	0.06	1.37			4.18332		1.58647				0.3863	1.8037	0.9899	1.0186
0.33	0.65	0.53	0.9			5.59185		4.02977				0.3317	2.1834	0.7857	0.7544
0.56	0.59	0.83	0.8			3.2958		4.93259				0.8427	2.1311	1.0278	0.8633
1.3	0.93	1.21	0.49			5.30186		2.56664				0.2006	3.1382	0.9482	1.3305
0.01	0.72	0.45	1.89			0.884518		2.55076				0.8971	1.6867	0.5868	1.8487
0.43	1.4	0.76	0.52			1.04416		1.729				0.8772	4.4574	0.7071	0.648
1.49	0.58	0.5	0.55									0.5383	1.2436	0.617	2.1228
0.12	1.77	0.74	0.49									0.3685	1.3428	0.6523	1.1908
0.89	1.06	1.12	0.77									0.3152	0.6745	0.9225	1.5991
1.57	0.72	0	0.33									0.5143	1.0729	0.9574	2.5256
0.38	0.8	1.05	0.52									0.6468	2.8583	1.1394	2.1302
1.77	0.34	0.75	0.39									0.7407	1.0024	1.0463	2.5518
0.24	0.52	0.14	0.7									0.1325	2.1218	1.5086	1.6314
1.47	2.29	0.93	0.82									0.1935	2.7139	1.2602	1.9495
1.1	1.94	0.9	1.19									0.4796	1.1524	1.1831	0.9531
0.44	0.92	0.25	1.82									0.9287	1.1404	1.4942	1.0411
0.33	1.27	0.16	2.51									1.4984	1.1308	1.0462	1.9703
2.23	1.5	0.5	0.72									0.5063	1.9583	1.1526	1.4162
0.23	1.7	0.55	0.52									1.5468	2.5657	1.361	1.5169
1.63	0.83	0.11	1.12									1.0451	0.7049	1.7869	1.4927
1.42	1.12	0	1.43									0.4395	0.7455	1.8576	1.5303
0.6	2.72	0.5	0.4									1.3588	2.731	1.4472	1.5854
0.72	1.31	0.22	0.22									1.3806	2.6567	1.5204	1.7265
1.79	1.31	0.58	0.76									1.6492	0.5292	2.137	2.0112
1.97	0.97	0.14	0.26									1.7967	2.3258	0.5473	1.7453
1.2	1.59	0.55	1.12									0.3001	0.838	1.3366	0.5984
0.86	1.66	0.34	0.45									0.453	1.4013	1.1899	1.317
1.44	2.56	0.42	0.96									0.5407	1.13	0.517	0.7995
1.19	2.03	0.45	1.42									0.4339	0.8094	0.6043	0.7689
2.02	2.69	0.48	0.93									1.5906	1.5908	1.1272	1.6654
1.66	0.17	0.44	0.54									0.1921	2.3858	0.7744	0.7987
1.46	2.94	0.31	0.56									1.0504	2.045	1.3812	1.0319
3.01	1.6	0.66	0									0.8729	1.0301	1.5847	0.328
0.02	2.07	0.95	1.28									0.8685	4.2419	2.1922	0.3465
0.13	1.93	0.95	1.23									1.5655	1.9435	0.2631	0.629
0.03	2.26	0.75	0.2									1.1721	0.9942	1.0904	1.5077
1.7	1.47	0.59	0.8									2.3261	1.8785	1.5191	1.6305
0.07	1.89	1.25	1.51									1.9693	3.0344	1.2383	0.2133
2.09	1.77	0.97	1.49									1.4193	1.077	0.6607	0.1021
0.76	1.13	1.43	2.7									0.8728	1.8592	0.7037	0.4155
1.6	1.4	1.24	1.43									0.8082	1.4977	1.114	1.0433
1.7	1.82	1.22	0.42									0.9176	1.1403	1.1759	0.1911
0.98	1.66	0.4	0.59									1.9062	2.3	1.1843	0.1628
0.99	1.08	2.03	0.48									1.6894	0.8171	0.1795	0.4834
0.86	1.5	0.32	1.35									0.9097	1.2179	1.5519	0.394
1.11	0.98	1.18	1.29									2.6773	1.6683	1.4414	0.3368
1.61	1.63	0.09	0.74									1.412	0.7686	0.736	2.0096
2.95	1.54	1.24	0.92									0.6101	2.6087	1.4308	0.844
2.07	1.62	0.37	0.63									0.6586	1.9654	1.4176	1.0168
1.77	2	0.28	0.59									0.5551	0.2701	1.243	0.8941
1.22	1.05	0.49	1.08									0.7946	2.3845	2.2284	1.8006
1.26	2.37	1.65	1.6									0.247	1.3214	2.0524	1.2305
2.19	2.14	2.01	1.3									0.6138	0.6744	2.2437	1.3783
1.58	0.67	2.57	1.5									0.2185	1.3223	1.2905	1.1663
2.11	1.29	0.73	0.95									0.514	1.1283	0.7703	1.2668
2.02	1.55	1.5	0.84									0.4861	1.6385	1.417	1.8928
1.26	1.65	2.69	1.66									1.4957	0.5214	0.9194	1.2532
0.04	2.15	2.24	1.34									0.5376	1.5565	1.3451	1.4319
1.73	2.23	2.16	0.89									0.3336	2.276	1.7647	1.4968
3.12	3.36	2.13	1.3									0.4378	1.4468	0.789	1.4301
2.04	2.4	1.58	1.1									0.2235	0.8221	0.9994	1.2411
1.48	1.84	2.7	0.81									0.1165	1.5894	1.7566	1.0308
1.83	1.5	0.47	1.06									0.5576	0.1871	1.3305	0.6173
1.84	2.19	1.02	1.04									0.0542	0.5943	0.981	0.964
1.3	0.57	0.92	0.66									0.3225	1.1385	1.109	1.8693
1.87	0.4	1.81	0.57									0.7421	1.2717	1.5965	1.7232
1.29	0.96	1.17	1.15									0.1559	0.9812	1.9388	1.2328
1.09	0.93	0.65	0.96									0.4515	0.2719	1.6343	1.013
0.34	1.94	0.98	0.79									0.4403	1.53	2.9581	1.1224
1.4	2.29	1.58	0.65									1.1083	0.0003	1.8269	1.3794
1.08	0.55	0.74	1.14									0.7477	0.8006	0.3176	0.1078
0.49	0.79	2.18	0.74									1.9216	0.5485	0.6893	0.7154
1.38	0.59	1.95	0.21									1.645	0.7218	0.6306	1.8191
0.62	1.37	1.15	1.49									0.2086	1.8218	0.1892	1.4689
0.28	1.47	1.27	0.48									0.9041	1.9361	0.23	0.8945
1.64	1.63	0.12	2.22									1.3274	1.4261	0.3924	0.8004
1.17	1.44	0.65	1.07									0.8471	2.3026	1.4964	0.4064
0.45	0.25	1.03	0.66									0.1331	3.2206	0.3669	0.6158
0.53	0.44	1.03	1.14									0.7138	0.589	1.9317	0.5785
0.57	0.76	1.05	0.63									0.4828	1.7347		0.7171
0.73	0.93	1.59	1.13									0.6053	0.9062		0.7274
0.87	1.24	1.01	1.55									1.2817	1.6914		0.7111
1.02	0.5	1.45	0.81									1.8404	1.5803		0.8696
1.25	0.46	1.66	1.22									0.7184	3.059		0.7337
0.24	0.12	0.79	1.67									0.5286	0.8922		0.7781
0.17	0.33	1.68	1.69									1.2334	1.2068		1.0073
1.7	1.28	1.51	0.89									1.5251	1.5678		1.3618
0.38	0.92	1.7	0.52									0.7776	0.9712		1.3116
0.17	2.56	0.95	0.78									1.5942	1.5257		1.9769
0.96	1.61	0.85	0.57									0.4419	0.9896		1.1506
0.81	0.1	1.87	0.77									1.8546	4.4569		1.4429
1.96	0.6		1.8									1.4685	2.9706		1.1675
1.84	0.53		2.21									0.2773	1.4971		1.3404
1.78	0.84		1.61									0.754	1.1577		0.2324
2.37	0.83		1.82									1.0312	1.1251		0.3346
1.59	0.92		1.85									0.4594	1.0339		1.2618
2.02	1.08		1.13									0.968	2.5845		0.6279
1.52	2.15		1.27									1.4925	1.2797		0.74
0.65	1.1		2.03									1.253	2.195		0.9968
1.24	1.16		2.58									0.2055	3.4606		0.9026
1.14	1.54		2.7									0.944	0.8345		0.4082
1.02	0.58		2.23									0.4214	2.4793		0.7943
0.72	0.58		1.38									0.3191	1.1332		0.916
1.33	0.64											0.1613	1.1709		0.6342
1.14	0.25											0.4824	1.9529		1.3
1.15	0.16											0.1613	0.6189		1.2837
0.92	0.49											1.15	1.0555		0.9575
0.6	0.8											1.9218	1.06		1.1649
0.8	1.24											0.6026	1.4191
2.38	1.15											2.332	1.0807
2.76	2.55												0.3756
2.84	2.5												3.0492
0.5	2.5												0.8455
0.99	1.27												0.3256
0	1.48												0.5572
0.2	1.4												2.7569
1.15	1.37												2.2906
2.63	1.51												0.8301
0.76	1.48												1.2239
0.85	1.91												0.0318
0.37	1.58												1.4447
1.1	1.07												0.834
1.67	1.21												0.9094
0.87	1.91												2.3934
1.07	1.58												1.2899
1.26	1.07												1.9284
0.66	1.21												3.4527
0.65	0.51												2.8014
0.94	0.57												1.0601
1.02	0.52												2.9115
0.72	0.27												2.95
0.64	0.44												1.0609
0.5	0.14												2.0839
0.67	2.26												1.9966
0.53	2.5												1.2825
0.38	2.02												2.0963
0.35	2.8												1.1002
0.02	0.99												1.6437
0.02	1.39
0.28	2.2
0.31	1.31
0.02	1.78
0.39	1.43
0.41	1.7
0.52	2.05
0.4	0.75
1.6	1.06
1.03	1.56
1.08	3.36
1.3	2.11
0.29	1.24
0.24	2.41
0.63	0.58
0.42	0.35
0.27	1.15
0.31	0.9
0.46	1.83
0.52	3.36
0.06	0.57
0.01	0.6
0.05	1.4
0.14	0.97
0.97	2.08
1.65	1.54
0.8	1.23
0.8	1.96
1.03	1.43
0.96	2.27
0.83	0.43
1.09	0.32
0.34	0.37
0.49	0.25
0.37	0.7
0.29	1.23
0.38	0.61
0.48	0.94
0.61	0.85
0.17	0.58
0.66	1.01
0.57	0.87
0.56	0.75
0.97	1.58
0.78	1.92
0.83	2.19
0.78	1.73
0.7	1.39
0.77	2.08
0.7	1.59
0.7	1.51
0.77	2.44
1.1	2.64
1.15	1.54
1.21	1.87
0.9	0.78
1.27	1.17
1.45	2.05
0.25	1.24
0.65	1.48
1.47	1.02
1.29	1.37
0.69	0.86
0.87	1.02
1.54	1.28
0.82	1.66
0.81	1.22
1.76	1.18
0.96	0.54
0.77	0.51
2	0.72
0.66	0.73
0.66	0.98
0.72	1.67
1.07	0.61
0.76	0.9
0.58	3.09
1.02	0.62
0.78	1.78
0.79	1.4
1.32	1.36
1.82	1.45
1.18	1.69
2.78	1.34
1.56	1.64
1.6	1.83
1.21	1.74
0.78	0.83
0.48	1
0.5	1.49
0.72	1.69
1.66	1.63
2.04	1.95
2.12	0.81
1.78	1.9
0.95	0.85
0.77	1.58
0.76	1.67
0.92	1.78
1.91	1.33
1.86	1.38
2.48	1.41
1.87	1.69
1.74	1.4
1.41	1.03
0.54	1.93
0.29	0.31
0.38	0.67
0.33	1.1
1.4	0.85
1.61	0.96
1.55	1.39
1.73	1.37
1.48	0.77
1.13	1.14
0.94	1.28
0.95	0.82
1.12	1.02
0.78	1.1
1.42	0.9
2.17	1.9
2.78	1.3
0.92	2.6
0.84	2.27
0.4	1.74
0.09	1.8
0.12	1.42
0.52	1.2
0.19	3.36
0.93	2.12
0.67	1.93
0.54	1.69
0.55	0.89
0.4	2.86
0.61	2.36
1.06	2.54
0.07	3.26
0.04	2.3
0.8	2.68
0.52	2.11
2.17	1.9
1.51	2.55
1.57	2.1
0.63	2.15
0.76	1.43
0.31	2.12
0.54	1.18
2.79	1.85
2.14	0.72
2.1	1.02
2.72	1.43
2.47	0.87
1.72	2.11
2.01	1.16
1.24	0.94
0.59	2.4
0.64	1.62
0	0.69
0.07	0.73
0.07	0.56
1.02	0.1
1.06	0.28
0.94	0
0.9	1.04
0.63	2.97
1.01	3.36
3.05	0.88
3.36	0.32
0.22	0.24
0.44	0.23
1.32	1.2
1.35	1.57
2.07	0.3
1.46	0.1
1.59	1.84
1.49	0.87
0.08	1.55
0.12	1.92
0.23	0.33
0.74	0.41
0.4	0.41
0.7	0.61
0.63	0.28
1.63	1.84
1.65	1.23
1.58	1.06
2.34	0.31
2	0.42
1.31	0.2
3.22	0.48
2.73	1.13
1.9	0.9
2.27	0.37
1.09	0.89
0.58	1.46
1.61	1.41
1.29	0.98
1.54	1.09
1.07	0.73
0.87	0.25
2.95	0.61
2.37	1.08
0.4	0.64
0.57	0.52
0.05	0.42
0.71	1.73
0.16	1.22
2.46	0.9
	1.38
	0.6
	0.58
	0.45
	0.47
	2.61
	2.17
	1.93
	1.38

## Sheet: Flavo - Figs 2-4
Figure 2c																		Figure 2d
Figures 3c, 3i
Figures 4c, 4i
Soft	Soft	Soft	Soft	Soft	Soft	Soft	Soft	Soft	Stiff	Stiff	Stiff	Stiff	Stiff	Stiff	Stiff	Stiff	Stiff	wt	wt	cTnI-G203S	cTnI-G203S
BayK(+)	BayK(-)	Nisol / BayK(-)	Latrunc / BayK(-)	Jasp ONLY	AID-TAT / BayK(-)	AHNAK / BayK(-)	Colchicine / BayK(-)	CD29 / BayK(-)	BayK(+)	BayK(-)	Nisol / BayK(-)	Latrunc / BayK(-)	Jasp ONLY	AID-TAT / BayK(-)	AHNAK / BayK(-)	Colchicine / BayK(-)	CD29 / BayK(-)	BayK(+)	BayK(-)	BayK(+)	BayK(-)
-4.77	33.32	8	-0.62	9.63	2.52	0	-11.33	9.17	-1.03	54.39	-1.76	5.13	62.73	16.31	11.27	5.06	7.65	1.13	7.53	5.48	80.28
-4.24	28.29	-0.5	1	22.44	0.65	10.2	3.44	10.13	4.48	53.77	4.2	3.21	21.25	6.05	7.1	2.9	29.55	3.08	16.31	0	50.26
1	10.62	9.91	-1.51	11.31	3.04	1.58	3.71	8.26	3.14	30.28	2.25	4.86	25.96	4.71	7.44	14.8	2.46	2.34	11.43	3.3	20.94
1.48	39.48	6.4	1	15.33	3.04	3.25	6.31	12.13	0.4	52.45	-0.85	9.94	39.74	5.29	9.48	2.69	6.49	5.11	9.34	0	61.66
-0.71	30.64	4.65	-10.74	18.44	0.98	4.46	-3.81	11.08	4.06	95.08	11.98	-3.47	32.13	3.97	9.68	-0.9	14.81	0	4.17	0	44.71
-1.2	14.07	-0.3	-9.93	10.44	2.28	4.62	2.7	2.84	4.2	40.88	1.93	2.66	56.29	8.84	12.38	4.63	27.3	2.38	8.49	0	53.63
-0.57	6.72	6.09	-9.44	19.42	2.93	3.12	4.89	11	0.16	96.04	14.36	3.57	61.77	4.27	8.97	8.3	0.8	0.64	4.12	0	33.89
-0.81	18.91	-5	-1.74	6.17	4.96	9.62	1.44	10.22	2.35	86.58	0	1.5	21.71	3.59	11.03	-3.92	0.64	0	10.73	3.47	87.4
-0.73	7.22	-5.6	0.33	11.04	3.98	10.5	0.96	9.39	-1.81	91.5	1.71	6.9	18.57	0.36	7.45	13.62	7.91	0.73	17.66	2.02	31.91
-1.71	17	1.34	-7.01	5.9	0.65	7.92	-3.45	3.61	2.54	91.65	4.42	4.64	15.33	5.74	6.37	8.02	4.25	0	32.33	0	39.37
0.65	18.42	0.83	-10.09	13.12	5.65	5.18	2.68	9.4	1.65	105.78	0.03	6.52	14.19	4.77	3.27	1.12	9.62	0	27.73	0	82.26
-1.73	20.75	-3.09	-6.77	11.74	5.28	3.24	4.02	4.62	4.4	99.87		8.16	13.64	1.31	12.3	-8.1	6.6	0	25.89		28.17
-2.49	16.46	-1.58	-3.74	24.16	6.4	-4.29	-1.21	7.35	-9.38	40.51			28.96			-2.15		0.83	24.91		43.31
-2.69	30.97	-5.42	-4.89	31.04	6.42	-4.58	-1.24	5.69	-9.13	70.27			14.26			6.56		2.75	16.96		67.09
7.32	18.23	0.48	2.37	11.52	4.24	-0.28	6.65	15.58	-8.48	44.84						1.05		0.81	12.27		62.49
-2.77	32.78	-1.77	2.45	42.12	4.42	0.28		5.83	-3.79	49						2.04		0	15.35		74.98
-0.21	27.47	-0.27	6.75	33.18	4.98	-8.31		1.34	-8.93	74.5						0.31		1.27	16.37		35.3
-5.07	31		3.01	35.6	5.65	-1.8		7.43	2.96	47.82						2.04		0	17.79		96.29
-4.44	15		4.43		5.28	-0.3		0.64	-8.81	55.97						1.76		0	27.36		35.26
-9.3	13.36				6.4			5.49	-6.28	75.34									12.89		98.46
-3	10.16				6.42			-5.08	-1.98	41.33									15.9		82.81
-6.83	16.08				4.24			13.23	-3.12	148.78									20.75		51.58
-3.47	11.23				4.42			9.72	-2.6	81.1									7.44		70.17
2.14	22.84				4.98			7.16	-3.02	47.45									15.18		27.32
3.13	24.1							2.5	-9.73	34.27									28.54		45.42
3.36	20.19							3.02	-9.71	50.17									24.64		41.05
2.22	6.5							14.77	0.38	40.49									12.54		37.7
	27.82							11.94	-2.8	54.1									17.58		46.18
	11.88							21.02		48.36
	18.72							9.02		52.45
	15.04							12.86		58.17
	15.56							15.7		82.04
	6.42							3.32		52.16
	5.61									63.5
	14.6									49.6
	18.46
	22.78
	13.16
	34.16
	34.81
	18.27
	24.97
	26.1
	15.8

## Sheet: Flavo - Fig 6
Figures 6c, 6i
Stiff	Stiff	Stiff	Stiff	Stiff	Stiff	Soft	Soft	Soft	Soft	Soft	Soft
BayK(+)	BayK(-)	Nisol / BayK(-)	Jasp ONLY	AID-TAT / BayK(-)	CD-29 / BayK(-)	BayK(+)	BayK(-)	Nisol / BayK(-)	Jasp ONLY	AID-TAT / BayK(-)	CD-29 / BayK(-)
-4.6	35.6	-0.09	24.13	5.61	11.73	-7.72	12.4	3.66	19.42	10.41	8.08
-5.59	54.4	1.26	68.11	11.73	0.89	-0.74	21.91	2.87	15.6	8.75	2.87
14.11	31.04	7.79	73.26	1.25	4.38	6.84	16.53	0.88	9.64	12.13	10.62
4.04	63.44	12.92	10.44	1.6	22.62	2.13	20.71	-2.18	14.86	0.98	15.12
4.01	41.66	13.91	33.35	14.79	27.45	4.28	35.16	9.79	17.59	11.78	3.45
-2.83	59.96	7.75	16.58	11.36	31.06	5.66	36.81	13.82	23.84	18.25	16.12
6.58	45.65	12.77	18.39	4.02	18.37	-3.77	22.32	7.08	16.91	16.34	3.25
-3.26	27.45	8.65	19.42	5.33	35.15	5.07	41.37	9.98	19.23	12.28	1.15
-4.31	52.29	7.13	21.87	21.82	9.05	0.55	58.99	3.76	18.69	8.85	7.92
0.93	44.03	6.63	36.43	40.51	10.99	-4.9	19.23	1.21	13.72	3.04	3.41
	68.08	11.6	43.25	14.58	10.7		16.57	5.62	18.14	16.79	5.4
	52.88	3.69	44.88	16.85	9.35		21.68	10.43		12.75	6.06
	48.43	5.74	46.37	23.74	13.36		19.51	9.92		2.49	9.71
	59.12	3.98	90.7	26.28	5.84		43.04	10.32		6.65	2.14
	35.32	4.15	26.26	6.08			20.2	7.82		2.77
	71.26	0.13					17.9	-0.47		3.74
	46.54						20.9			1.36
	46.89						52			8.05
	47.71						20.56			7.59
	32.86						10.12			7.26
	52.42						18.78			9.55
	32.65						17.18			6.86
	48.42						17.77
	25.97						19.2
	40.46						25.19
	66.35						33.16
	78.82						30.55
	84.98						21.05
	33.6						19.36

## Sheet: JC-1 Figs 2-4
Figure 2g																		Figure 2h
Figures 3f, 3l
Figures 4f, 4l
Soft	Soft	Soft	Soft	Soft	Soft	Soft	Soft	Soft	Stiff	Stiff	Stiff	Stiff	Stiff	Stiff	Stiff	Stiff	Stiff	wt	wt	cTnI-G203S	cTnI-G203S
BayK(+)	BayK(-)	Nisol / BayK(-)	Latrunc / BayK(-)	Jasp ONLY	AID-TAT / BayK(-)	AHNAK / BayK(-)	Colchicine / BayK(-)	CD29 / BayK(-)	BayK(+)	BayK(-)	Nisol / BayK(-)	Latrunc / BayK(-)	Jasp ONLY	AID-TAT / BayK(-)	AHNAK / BayK(-)	Colchicine / BayK(-)	CD29 / BayK(-)	BayK(+)	BayK(-)	BayK(+)	BayK(-)
5.53	10.52	6.21	1.98	11.17	12.48	-4.33	4.64	12.19	-3.05	80.52	5.1	7.25	10.49	14.05	2.46	-1.88	15.2	4.88	14.8	4.81	25.71
3.8	18.05	15.7	8.82	24.11	3.91	0.93	-0.71	10.94	2.95	81.67	6.34	-5.38	11.98	14.26	-1.29	-3.14	8.15	3.41	17.83	2.24	65.72
5.11	13.43	3.06	7.19	19.02	9.76	-5.19	5.19	7.34	1.34	54.93	11.16	0.8	11.2	9.66	-0.01	2.76	1.45	0	19.22	0	39.23
3.07	31.32	-7.97	-6.64	15.43	14.25	-1.15	8.54	5.76	-4.04	26.86	-12.07	1.32	14.48	7.46	8.49	8.14	11.49	0	12.55	0	46.47
4.72	22.91	-1.1	3.44	18.25	4.94	-0.68	12.27	6.03	1.88	35.4	-9.51	7.09	16.17	4.77	4.96	-6.87	3.15	5.44	7.44	8.4	68.76
1.22	16.74	3.16	-3.24	18.68	4.38	0.29	5.89	-5.89	-0.96	29.21	3.47	-1.8	7.82	14.09	6.48	-2.92	2.03	6.11	26.57	1.62	42.57
0	25.68	-12.41	-3.7	46.53	0.71	-4.47	7.31	10.22	1.35	22.57	3.86	-0.38	26.28	13.99	6.79	-3.51	8.23	5.36	22.2	4.5	33.98
0	16.2	-4.76	0.69	41.1	8.69	2.23	4.96	1.97	-10.11	22.02	0.46	-6.22	24.06	13.7	2.08	7.3	1.69	4.74	27.59	5.19	29.61
6.54	8.61	-16.85	1.34	90.69	2.22	1.66	7.36	6.25	6.67	57.72	0.97	13.9	19.91	0	11.76	-12.6	5.36	0	23.67		55.07
6.21	10.83	7.63	1.29	20.19	14.65	-8.17	18.85	6.31	0.41	73.57	7.15	15.99	14.44	37.49	16.49	-0.57	6.42	8.54	16.56		41.34
2.76	9.58	2.51	2.01	17.43	1.84	-3.51	2.65	10.2	9.41	65.33	2.57	9.41	58.91	21.32		2.76		0.36	24.6		30.58
2.08	15.65	-7.67		15.88	3.75	-12.49	6.03	7.46	0.51	51.05	1.77	21.62	24.09	18.48		6.01		1.24	15.13		42.97
1.32	16.62	3.61		28.22	2.07	6.13	8.4	7.87	-2.92	67.4	6.84	12.57	68.13	7.3		7.23			22.05		38.02
0.88	8.68	8.16		28.11	1.44	2.66	0	8.3	-7	23.69	-2.24		33.26	15.77		16.3			23.86		34.55
7.05	15.48	2.74		26.8	1.91	5.56	4.46	12.53		47	2.14		17.92	19.33		4.78			16.3		44.1
0.97	13.62	5.92			3.83	6.77	7.84	5.8		39.21	-6.72		67.75	10.44		11.38			19.63		62.27
0.34	10.56	4.56			7.68		0	5.76		61.62	2.1					1.62			37.72		58.2
0.81	11.4	5.12			4.7		3.21	2.45		31.09						5.05			15.83		40.51
-1.45	14.38	0.74			3.1		4.59	15.58		33.34						20.72					41.21
4.75	15.3	11.43			7.18		4.71	9.2		27.26						6.55					49.26
	14.94	-8.05						4.39		40.53											41.46
	13.7	7.38						6.89		21.67											45.45
	15.53	-0.35						5.01		50.73											35.76
	23.11									37.99											50.35
	17.25									26.42											40.54
	20.37									26.56											64.32
	12.82									34.6
	14.47									36.15
	14.71
	15.51
	14.64
	17.09

## Sheet: JC-1 - Fig 6
Figures 6f, 6l
Stiff	Stiff	Stiff	Stiff	Stiff	Stiff	Soft	Soft	Soft	Soft	Soft	Soft
BayK(+)	BayK(-)	Nisol / BayK(-)	Jasp ONLY	AID-TAT / BayK(-)	CD-29 / BayK(-)	BayK(+)	BayK(-)	Nisol / BayK(-)	Jasp ONLY	AID-TAT / BayK(-)	CD-29 / BayK(-)
5.08	23.12	-3.88	39.9	-3.88	5.27	0.41	7.44	-1.04	14.99	4.52	6.17
1.6	27.26	10.15	22.02	9.94	3.21	3.44	18.29	4.21	20.81	4.45	6.26
1.57	37.11	2.33	20.86	9.03	3.02	-0.3	16.45	3.09	44.59	8.35	2.33
2.83	36.25	0.93	30.15	11.73	12.43	-1.98	11.32	1.02	33.17	4.45	7.01
8.66	75.21	0.01	53.31	9.82	4.84	1.46	12.75	-1.97	27.94	5.9	7.73
7.61	10.16	5.97	23.65	16.43	6.65	5.56	9.81	0.35		3.65	0.47
3.84	20.73	13.92		6	14.99	3.96	10.43	2.68		4.04	9.41
-2.7	53.71	11.67		10.81	-2.49		20.96			0.95	8.89
-0.39	38.45	2.82		-0.49	2.77		25.14				8.06
-0.02	45.87				0.83		27.94				4.29
5.15	40.6						22.73				3.05
3.82	31.49						28.67				4.33
-0.5	43.4						26.17				0.74
5.7	101.19						30.01				2.67
	35.43						31.56				0.18
	44.72						32.92				4.01
	135.73						18.67
	45.58						18.67
	51.68						23.34
	48.71						18.98
	86.94						32.41
	57.31						13.5
	34.67						29.75
	36.54						21.39
	34.95						15.36
	47.42
	31.33
	29.22
	115.48
	110.33
	44.64
	37.25
	70.95
	29.04
	39.9
	33.35

## Sheet: Immunoblot
Figure 7b				Figure 7d				Figure 7e				Figure 7f
Pre	Pre	Post	Post	Pre	Pre	Post	Post	Pre	Pre	Post	Post	Pre	Pre	Post	Post
wt	cTnI-G203S	wt	cTnI-G203S	wt	cTnI-G203S	wt	cTnI-G203S	wt	cTnI-G203S	wt	cTnI-G203S	wt	cTnI-G203S	wt	cTnI-G203S
0.279449	0.41504	0.285246	0.307423	0.303702	0.492489	0.224241	0.541733	0.221569	0.287819	0.356916	0.496744	0.148902	0.244923	0.400027	0.883978
0.223634	0.265513	0.158594	0.166697	0.25234	0.406124	0.274335	0.662833	0.250126	0.302399	0.329267	0.655006	0.190181	0.292155	0.36043	0.71322
0.39857	0.364827	0.288631	0.254775	0.246022	0.415957	0.169306	0.655821	0.274006	0.305536	0.319016	0.502072	0.174416	0.271499	0.368192	0.733346
0.215211	0.270918	0.180702	0.217112	0.260105	0.453964	0.279149	0.643206	0.244555	0.268211	0.322994	0.50865	0.189557	0.341034	0.327672	0.735547
								0.223696	0.233872	0.2479	0.490076	0.152163	0.263653	0.344118	0.834073
								0.251512	0.282039	0.292539	0.481133	0.199399	0.262309	0.263915	0.85085
Supp Figure 3d				Supp Figure 3e
Pre	Pre	Post	Post	Pre	Pre	Post	Post
wt	cTnI-G203S	wt	cTnI-G203S	wt	cTnI-G203S	wt	cTnI-G203S
0.199161	0.32103	0.256977	0.679681	1.19641	1.51104	0.801362	1.36827
0.208621	0.314018	0.390662	0.418927	0.834066	1.03843	1.18646	0.639578
0.126213	0.19992	0.253271	0.732373	0.460619	0.654324	0.793913	1.4587
0.147742	0.141462	0.182928	0.415071	0.604124	0.527429	0.56635	0.816025
0.227591	0.273471	0.363144	0.460618	1.01741	1.16932	1.46488	0.939891
0.345193	0.413526	0.453982	0.829027	1.37247	1.4662	1.55187	1.72307
Supp Figure 4d				Supp Figure 4e
Pre	Pre	Post	Post	Pre	Pre	Post	Post
wt	cTnI-G203S	wt	cTnI-G203S	wt	cTnI-G203S	wt	cTnI-G203S
0.283352	0.393687	0.320534	0.504844	1.90294	1.60739	0.801282	0.571105
0.164105	0.225826	0.157426	0.352263	0.862889	0.772967	0.436773	0.493905
0.199639	0.417342	0.321152	0.652996	1.14461	1.53717	0.87224	0.890433
0.278384	0.341072	0.326358	0.452319	1.4686	1.00011	0.995989	0.614942
0.116919	0.339228	0.173452	0.682066	0.768381	1.28664	0.504047	0.817753
0.195504	0.344515	0.411023	0.46117	0.980465	1.31339	1.55741	0.542011
Supp Figure 5c				Supp Figure 5d				Supp Figure 5e				Supp Figure 5f
Pre	Pre	Post	Post	Pre	Pre	Post	Post	Pre	Pre	Post	Post	Pre	Pre	Post	Post
Cytoplasmic	Nuclear	Cytoplasmic	Nuclear	Cytoplasmic	Nuclear	Cytoplasmic	Nuclear	Cytoplasmic	Nuclear	Cytoplasmic	Nuclear	Cytoplasmic	Nuclear	Cytoplasmic	Nuclear
1628810	72884	925640	74515	1539826	88810	820960	41253	141294	674856	55566	779445	60915	801853	94003	755421
702061	37049	671127	50668	707296	117665	691454	32982	5392	849506	11484	396339	10000	678858	40401	901054
1736487	111188	2773302	248119	2681807	78033	1303922	290279	52112	638158	40421	650524	33981	596806	48720	577180
1800955	22776	2164808	72926	2156795	96509	1312747	77399	19345	830001	21927	595611	19710	782760	42282	825475
1050900	163851	1050563	290873	1063354	235170	725510	214867	222259	1266053	52983	296561	131615	991338	114160	2146272
706611	90738	868657	86937	1800467	38842	865968	29284	296244	1890558	92245	558292	293654	1329818	366497	2274743
888795	168936	751240	135332	1386941	193893	1382218	168649	95385	905400	69020	639284	43828	823370	46013	1993655
843539	81170	1104335	92200	1838911	93131	2634315	256119	101789	763482	58171	349873	79893	826221	57020	973959
1036724	267154	1396829	270580	1679264	380627	2619380	199609	53616	803997	33145	318832	45942	649167	42573	1048007
233189	20759	649120	78743	988908	33948	874056	42448
427257	61112	647613	108423	1340147	81385	1459166	48446
